# Supplementary material for: The Extraordinary Case of a Woman with a 30-Year-Long Diffuse Leishmaniasis Cured with One Single Ampoule of Intranasal Pentavalent Antimoniate
Source: Pathogens. 2023 Jun 29;12(7):890. doi: 10.3390/pathogens12070890 (PMC10385054; doi:10.3390/pathogens12070890)
Supplement: Supplementary file 1 [file pathogens-12-00890-s001.zip]

Archive with 1 entries (1 files):
- pathogens-2448279-supplementary.pdf
